# Supplementary material for: Possible role of caffeine in nicotine use onset among early adolescents: Evidence from the Young Mountaineer Health Study Cohort
Source: PLoS One. 2023 May 11;18(5):e0285682. doi: 10.1371/journal.pone.0285682 (PMC10174549; doi:10.1371/journal.pone.0285682)
Supplement: S1 Dataset — (CSV) [file pone.0285682.s001.csv]

peeruse	percpar	Any_tob	tobaccess	base_ever_alc	base_family_struc_parent	base_White	base_gender_tri	base_decile_daily_caf_mg	base_parentsmok	only_ecig	ecig3cat
6	5	0	2	0	3	1	2	0	0	0	0
6	5	0	4	0	3	1	2	0	0	0	0
6	5	0	2	0	3	1	1	0	1	0	0
6	5	0	2	0	3	1	2	0	0	0	0
6	5	0	3	0	1	1	1	0	0	0	0
6	5	0	2	1	0	1	1	0	0	0	0
.	.	.	.	0	1	1	2	0	1	.	.
6	5	0	2	0	3	1	2	0	1	0	0
6	5	0	2	1	0	1	3	0	1	0	0
.	.	.	.	0	0	1	2	0	1	.	.
6	5	0	2	0	1	1	2	0	0	0	0
6	5	0	2	0	3	1	1	0	0	0	0
6	5	0	4	0	3	1	2	0	0	0	0
6	5	0	2	0	3	1	1	0	0	0	0
6	5	0	2	0	1	1	2	0	0	0	0
6	5	0	2	0	0	1	1	0	0	0	0
6	5	0	2	0	3	1	.	0	0	0	0
6	5	0	6	1	1	1	1	0	1	0	0
6	5	0	2	0	3	1	1	0	0	0	0
6	5	0	4	0	3	1	1	0	0	0	0
7	5	0	2	0	3	1	2	0	0	0	0
6	5	0	2	0	3	1	1	0	0	0	0
6	5	0	2	0	3	1	2	0	0	0	0
6	5	0	2	0	0	1	1	0	0	0	0
6	5	0	2	1	3	1	2	0	0	0	0
6	.	0	2	0	1	1	1	0	1	0	0
6	5	0	2	0	3	1	1	0	0	0	0
6	7	0	6	0	3	0	2	0	1	0	0
6	5	0	2	0	3	1	2	0	0	0	0
8	20	1	6	1	3	1	1	0	0	1	1
6	5	0	2	0	3	1	2	0	0	0	0
6	12	0	3	0	1	1	2	0	1	0	0
6	5	0	2	0	3	1	2	0	0	0	0
6	5	0	4	0	1	1	1	0	0	0	0
6	5	0	2	0	3	1	2	0	1	0	0
6	5	0	2	0	3	1	1	0	0	0	0
6	5	0	2	0	1	1	2	0	1	0	0
.	.	.	.	0	1	1	2	0	0	.	.
6	5	0	2	0	3	1	1	0	1	0	0
6	5	0	2	0	1	1	2	0	0	0	0
.	.	.	.	0	3	1	1	0	1	.	.
.	.	.	.	0	3	1	1	0	1	.	.
6	5	0	5	0	3	1	2	0	0	0	0
6	5	0	2	0	3	1	2	0	0	0	0
10	5	0	2	0	2	1	2	0	0	0	0
6	5	0	2	0	3	1	1	0	1	0	0
6	5	0	4	0	3	1	2	0	0	0	0
6	5	0	4	0	3	1	2	0	1	0	0
6	5	0	2	0	3	1	2	0	0	0	0
6	5	0	2	0	3	1	2	0	0	0	0
.	.	.	.	0	0	1	2	0	1	.	.
.	.	.	.	0	3	1	2	0	1	.	.
6	5	0	5	0	3	1	2	0	1	0	0
.	.	.	.	1	0	1	1	0	0	.	.
6	8	0	2	0	1	1	2	0	0	0	0
6	5	0	2	0	3	1	2	0	0	0	0
11	5	1	7	0	1	1	1	0	1	1	1
6	5	0	2	0	1	1	2	0	0	0	0
6	6	0	2	0	1	1	1	0	0	0	0
6	5	0	2	0	1	1	1	0	0	0	0
6	5	0	2	0	1	1	2	0	1	0	0
6	7	0	2	0	1	1	1	0	1	0	0
6	.	0	.	0	1	0	2	0	1	0	0
6	5	0	2	0	3	1	.	0	0	0	0
.	.	.	.	0	0	1	2	0	1	.	.
6	5	0	2	0	1	1	2	0	0	0	0
8	6	0	.	0	2	0	1	0	1	0	0
.	.	.	.	0	1	1	1	0	1	.	.
7	5	0	2	0	1	1	2	0	1	0	0
6	5	0	2	0	3	1	2	0	0	0	0
6	5	0	2	0	3	1	1	0	0	0	0
6	5	0	2	0	3	1	1	0	0	0	0
6	5	0	2	0	1	1	1	0	0	0	0
.	.	.	.	0	1	1	2	0	1	.	.
.	.	.	.	0	3	1	2	0	0	.	.
6	11	0	2	1	1	1	1	0	0	0	0
6	5	1	2	0	1	0	2	0	0	1	1
6	5	0	2	0	1	1	1	0	0	0	0
6	6	0	4	0	1	1	1	0	0	0	0
.	.	.	.	0	3	0	1	0	1	.	.
8	5	0	3	0	3	1	.	0	0	0	0
.	.	.	.	0	0	1	1	0	1	.	.
6	5	0	2	0	3	1	2	0	0	0	0
6	5	0	2	0	3	1	2	0	1	0	0
6	5	0	2	0	3	1	1	0	0	0	0
6	5	0	2	0	0	0	2	0	0	0	0
6	.	0	.	0	3	0	1	0	0	0	0
6	5	0	4	1	1	1	1	0	0	0	0
6	5	0	2	0	1	1	1	0	1	0	0
6	5	0	2	0	0	0	2	0	0	0	0
6	5	0	2	0	3	1	1	0	0	0	0
6	5	0	2	0	1	1	1	0	0	0	0
6	5	0	2	0	0	1	2	0	0	0	0
6	5	0	2	0	3	0	1	0	0	0	0
.	.	.	.	0	1	0	1	0	0	.	.
6	9	0	6	0	2	1	1	0	0	0	0
.	.	.	.	0	3	1	2	0	0	.	.
6	5	0	2	0	3	1	1	0	0	0	0
6	5	0	2	0	1	1	1	0	.	0	0
6	5	0	2	0	3	1	2	0	0	0	0
6	5	0	2	0	3	1	1	0	0	0	0
7	5	0	2	0	3	1	2	0	0	0	0
.	.	.	.	0	1	1	2	0	1	.	.
6	5	0	2	0	3	1	2	0	0	0	0
6	5	0	2	0	3	1	1	0	0	0	0
6	5	0	3	1	1	0	1	0	0	0	0
.	.	.	.	0	1	1	2	0	1	.	.
.	.	.	.	0	1	1	2	0	1	.	.
6	6	0	2	0	0	1	1	0	0	0	0
6	5	0	2	0	3	1	2	0	0	0	0
8	5	0	3	0	0	1	2	0	0	0	0
8	5	0	3	0	3	1	2	0	0	0	0
6	5	0	2	0	1	1	2	0	0	0	0
6	5	0	2	0	3	1	2	0	0	0	0
6	5	0	4	0	3	1	2	0	1	0	0
6	5	0	4	0	3	1	1	0	0	0	0
.	.	.	.	0	1	1	2	0	0	.	.
7	12	1	6	0	1	1	2	0	0	1	1
6	5	0	4	0	3	1	2	0	0	0	0
6	5	0	2	0	3	1	2	0	0	0	0
.	.	.	.	0	1	1	1	0	0	.	.
6	5	0	2	0	1	1	2	0	0	0	0
6	5	0	2	0	3	1	2	0	0	0	0
6	8	0	2	1	3	1	2	0	0	0	0
8	5	0	6	0	1	1	2	0	1	0	0
6	5	0	2	0	3	1	2	0	0	0	0
6	5	0	2	0	1	0	2	0	0	0	0
6	5	0	2	0	3	1	2	0	0	0	0
6	5	0	3	0	2	1	1	0	1	0	0
6	5	0	2	0	3	1	1	0	0	0	0
7	5	0	6	1	1	1	1	0	1	0	0
6	5	0	4	0	3	1	1	0	0	0	0
6	5	0	2	0	3	1	2	0	0	0	0
.	.	.	.	0	0	1	2	0	0	.	.
6	5	0	2	0	3	1	1	0	.	0	0
6	6	0	5	0	3	0	3	0	0	0	0
6	5	0	8	0	1	1	1	0	0	0	0
7	5	0	2	0	3	1	1	0	1	0	0
6	9	0	2	0	1	1	1	0	0	0	0
6	5	0	2	0	3	1	2	0	0	0	0
6	6	0	2	0	3	1	1	0	0	0	0
6	5	0	4	0	3	1	1	0	1	0	0
6	5	0	2	0	3	1	2	0	0	0	0
6	5	0	2	0	3	0	1	0	0	0	0
6	5	0	2	0	3	1	1	0	0	0	0
14	5	1	8	0	1	1	2	0	1	1	1
6	5	0	2	0	3	1	2	0	0	0	0
6	5	0	3	0	3	1	2	0	1	0	0
6	5	0	2	0	3	1	1	0	0	0	0
6	5	0	2	0	3	1	2	0	0	0	0
10	.	1	.	0	2	1	2	0	0	1	1
6	5	0	2	0	3	1	1	0	0	0	0
12	5	0	7	1	0	1	2	0	0	0	0
6	5	0	2	0	3	1	1	0	0	0	0
.	.	.	.	1	3	1	2	0	0	.	.
10	5	1	2	0	0	0	2	0	0	1	1
6	5	0	6	0	2	0	1	0	0	0	0
.	.	.	.	0	3	1	2	0	0	.	.
6	5	0	2	0	1	1	2	0	0	0	0
6	5	0	2	0	2	1	1	0	0	0	0
6	5	0	2	0	3	1	2	0	0	0	0
6	5	0	2	0	3	0	1	0	0	0	0
6	5	0	2	0	3	1	1	0	0	0	0
6	.	.	.	0	3	0	1	0	0	.	.
.	.	.	.	0	3	1	1	0	1	.	.
6	5	0	7	0	0	1	2	0	1	0	0
6	6	0	5	1	2	0	2	0	1	0	0
6	5	0	3	0	3	0	2	0	0	0	0
6	5	0	2	0	3	1	2	0	0	0	0
6	5	0	2	1	1	1	1	0	1	0	0
6	5	0	2	0	1	1	2	0	0	0	0
6	5	0	2	0	1	1	2	0	0	0	0
6	5	0	2	0	3	1	1	2	0	0	0
.	.	.	.	0	2	1	1	2	1	.	.
6	5	0	2	0	3	1	2	2	0	0	0
6	5	0	3	0	3	1	2	2	0	0	0
6	7	0	6	0	3	1	1	2	0	0	0
6	5	0	5	0	2	1	2	2	1	0	0
6	5	0	4	0	3	1	1	2	0	0	0
6	5	0	2	0	3	1	1	2	0	0	0
.	.	.	.	0	1	1	1	2	1	.	.
6	5	0	4	0	3	1	2	2	1	0	0
6	5	0	2	0	0	1	2	2	0	0	0
.	.	.	.	0	0	1	1	2	1	.	.
8	5	0	5	0	3	1	2	2	1	0	0
6	.	0	.	0	2	1	1	2	0	0	0
6	5	0	2	0	1	1	2	2	0	0	0
6	5	0	2	0	3	1	1	2	0	0	0
6	5	0	2	0	3	1	1	2	1	0	0
6	5	0	2	0	3	1	1	2	0	0	0
.	.	.	.	0	0	1	1	2	0	.	.
9	5	1	8	0	3	1	2	2	1	1	1
.	.	.	.	0	3	1	1	2	0	.	.
6	5	0	2	0	0	1	2	2	0	0	0
6	5	0	2	0	1	1	2	2	0	0	0
.	.	.	.	0	3	1	2	2	0	.	.
6	5	0	2	0	0	1	1	2	1	0	0
7	9	0	2	0	1	1	2	2	1	0	0
6	6	0	2	1	3	1	1	2	0	0	0
6	5	0	2	0	1	1	1	2	1	0	0
6	5	0	2	0	1	1	2	2	0	0	0
.	.	.	.	0	3	1	2	2	1	.	.
6	5	0	2	0	1	1	2	2	1	0	0
6	5	0	2	0	3	0	1	2	0	0	0
17	5	0	5	0	3	1	2	2	0	0	0
6	5	0	2	0	0	1	2	2	0	0	0
6	10	0	8	1	3	1	1	2	1	0	0
6	5	0	2	0	3	1	1	2	0	0	0
8	5	0	2	0	1	1	1	2	1	0	0
.	.	.	.	1	3	1	1	2	1	.	.
6	5	0	3	0	1	1	1	2	1	0	0
6	17	0	8	1	1	1	1	2	0	0	0
.	.	.	.	0	0	1	1	2	0	.	.
.	.	.	.	0	1	1	1	2	1	.	.
11	5	1	4	0	0	0	2	2	1	0	2
6	10	0	2	1	1	1	1	2	1	0	0
6	5	0	5	0	1	1	1	2	1	0	0
7	5	0	3	0	3	1	1	2	1	0	0
6	5	0	2	0	1	1	2	2	0	0	0
6	5	0	2	0	3	1	2	2	0	0	0
6	5	0	8	0	1	1	2	2	1	0	0
6	5	0	8	0	1	1	1	2	0	0	0
.	.	.	.	0	0	1	1	2	1	.	.
.	.	.	.	1	0	1	2	2	0	.	.
7	6	1	2	1	0	1	1	2	0	1	1
7	5	0	6	0	1	1	1	2	0	0	0
6	5	0	2	0	3	1	2	2	0	0	0
6	5	0	2	0	0	1	2	2	0	0	0
.	.	.	.	0	3	1	1	2	0	.	.
6	5	1	2	0	2	1	1	2	0	0	.
8	9	0	2	1	2	1	1	2	1	0	0
6	5	1	2	0	3	1	1	2	1	0	.
6	5	0	2	0	3	1	2	2	0	0	0
30	5	0	2	0	1	1	2	2	1	0	0
.	.	.	.	0	1	1	2	2	1	.	.
6	5	0	2	0	1	1	2	2	1	0	0
.	.	.	.	0	1	1	1	2	1	.	.
6	5	0	2	0	1	1	1	2	0	0	0
12	5	0	3	1	3	1	2	2	1	0	0
7	5	0	2	0	3	1	2	2	0	0	0
6	5	0	2	0	3	1	2	2	0	0	0
.	.	.	.	0	3	1	2	2	1	.	.
6	10	1	4	1	3	1	1	2	1	0	2
6	5	0	2	0	3	1	1	2	0	0	0
6	5	0	2	0	3	1	1	2	0	0	0
6	5	0	2	0	3	1	2	2	0	0	0
.	.	.	.	0	3	1	2	2	0	.	.
7	11	0	2	1	1	1	2	2	0	0	0
6	5	0	2	0	3	1	1	2	0	0	0
6	5	0	8	0	3	1	1	2	1	0	0
6	5	0	2	0	1	1	2	2	0	0	0
.	.	.	.	0	3	1	1	2	1	.	.
.	.	.	.	0	0	1	2	2	0	.	.
6	5	1	2	1	1	1	2	2	0	1	1
8	5	1	8	1	1	0	1	2	0	0	2
6	5	0	2	0	3	1	2	2	0	0	0
.	.	.	.	0	2	1	1	2	0	.	.
8	12	0	5	1	1	0	2	2	1	0	0
6	5	0	2	0	0	1	1	2	1	0	0
6	5	0	2	0	3	0	1	2	0	0	0
10	8	0	2	0	1	0	1	2	1	0	0
6	5	0	8	0	1	0	1	2	0	0	0
6	5	0	2	0	0	1	2	2	0	0	0
6	5	0	2	0	3	1	2	2	0	0	0
6	5	0	2	0	1	1	2	2	1	0	0
6	5	0	2	0	1	1	2	2	0	0	0
6	5	0	2	0	1	1	1	2	0	0	0
7	5	0	2	0	1	1	1	2	0	0	0
6	5	0	2	0	2	1	1	2	0	0	0
7	5	0	3	1	3	0	1	2	1	0	0
6	5	0	2	0	1	1	2	2	0	0	0
6	5	1	5	0	3	0	1	2	1	0	2
6	5	0	6	0	3	1	1	2	1	0	0
8	5	0	4	0	0	0	2	2	0	0	0
6	5	0	2	0	1	1	1	2	0	0	0
6	.	0	.	1	3	1	1	2	1	0	0
6	5	0	7	0	2	0	1	2	0	0	0
7	5	0	2	0	3	1	2	2	0	0	0
18	5	0	4	1	1	1	2	2	0	0	0
7	6	0	4	1	3	1	1	2	1	0	0
6	5	0	2	0	3	1	2	2	0	0	0
6	5	0	2	1	3	1	2	2	0	0	0
6	6	0	2	0	3	1	2	2	0	0	0
6	5	0	2	1	3	1	1	2	0	0	0
6	5	0	2	0	3	0	1	2	1	0	0
6	5	0	2	0	3	1	1	2	0	0	0
8	5	0	5	0	3	1	2	2	0	0	0
6	5	0	2	0	1	0	1	2	0	0	0
6	5	0	8	0	1	1	2	2	1	0	0
6	5	0	8	0	1	0	2	2	0	0	0
6	5	0	2	0	3	0	2	2	0	0	0
6	11	0	2	1	3	1	1	2	1	0	0
6	5	0	2	0	0	1	2	2	0	0	0
6	5	0	2	0	0	1	2	2	0	0	0
6	5	0	2	0	3	1	1	2	0	0	0
6	5	0	2	0	3	1	1	2	0	0	0
6	5	0	2	0	3	1	2	2	0	0	0
6	5	0	2	0	2	1	1	2	0	0	0
.	.	.	.	0	3	1	.	2	0	.	.
6	5	0	2	0	1	1	1	2	0	0	0
.	.	.	.	0	3	1	1	2	1	.	.
6	5	0	2	1	3	1	1	2	1	0	0
9	5	0	2	0	1	1	2	2	0	0	0
6	5	0	2	0	1	1	1	2	1	0	0
.	.	.	.	0	3	1	2	2	0	.	.
.	.	.	.	0	1	1	1	2	0	.	.
6	5	0	5	0	1	1	1	2	0	0	0
6	5	0	2	0	3	1	2	2	0	0	0
6	6	0	2	0	0	1	1	2	1	0	0
7	5	0	2	0	1	1	1	2	1	0	0
6	5	0	4	0	3	1	1	2	1	0	0
6	5	0	5	0	1	1	2	2	1	0	0
.	.	.	.	0	1	1	2	2	1	.	.
6	5	0	4	0	1	1	1	2	0	0	0
6	5	0	2	1	3	1	1	2	0	0	0
9	8	0	3	0	3	1	2	2	0	0	0
6	5	0	2	1	1	1	1	2	0	0	0
6	5	0	2	0	1	1	2	2	0	0	0
.	.	.	.	0	0	0	.	2	0	.	.
.	.	.	.	0	3	1	1	2	0	.	.
6	20	0	2	0	3	1	1	2	0	0	0
6	5	0	2	0	1	1	1	2	0	0	0
6	5	0	2	1	3	1	2	2	0	0	0
6	5	0	2	0	0	1	3	2	1	0	0
6	5	0	2	1	0	1	2	2	0	0	0
6	5	0	2	0	1	1	1	2	0	0	0
7	6	0	2	0	0	1	1	2	1	0	0
.	.	.	.	0	1	1	1	2	0	.	.
6	5	0	2	0	1	0	1	2	0	0	0
6	15	0	4	0	1	1	1	2	0	0	0
6	5	0	2	0	1	1	2	2	.	0	0
.	.	.	.	0	3	1	1	2	1	.	.
6	5	0	4	0	3	1	1	2	0	0	0
6	5	0	2	0	1	1	2	2	0	0	0
6	6	0	5	0	3	0	1	2	1	0	0
6	5	0	8	0	1	0	2	2	1	0	0
8	6	1	6	0	3	1	1	2	0	1	1
.	.	.	.	0	1	1	1	2	0	.	.
6	9	0	5	0	3	1	1	2	1	0	0
6	5	0	2	0	1	1	2	2	0	0	0
.	.	.	.	0	3	1	1	2	0	.	.
.	.	.	.	0	3	1	1	2	1	.	.
6	5	0	2	1	3	1	2	2	0	0	0
6	5	0	2	0	3	1	1	2	0	0	0
6	5	0	2	0	3	1	1	2	0	0	0
6	5	0	2	0	3	1	1	2	0	0	0
6	5	0	4	0	3	1	1	2	1	0	0
.	.	.	.	0	3	1	1	2	0	.	.
8	5	0	2	0	3	1	1	2	0	0	0
6	.	0	.	0	1	1	1	2	0	0	0
6	5	0	2	0	1	1	1	2	0	0	0
7	5	0	2	0	1	1	2	2	0	0	0
6	7	0	2	0	3	0	1	2	1	0	0
6	5	0	4	0	3	1	2	2	0	0	0
6	.	0	3	0	3	1	2	2	0	0	0
6	5	0	2	0	3	1	1	2	0	0	0
6	5	0	2	0	3	1	1	2	1	0	0
.	.	.	.	0	3	1	2	2	1	.	.
6	8	0	2	0	3	1	2	2	1	0	0
6	5	0	2	0	3	1	1	2	0	0	0
6	.	1	2	0	3	1	1	2	0	1	1
6	9	0	2	1	3	1	1	2	1	0	0
6	5	0	2	0	3	1	1	2	0	0	0
7	5	0	4	0	0	1	2	2	1	0	0
6	10	0	4	0	1	1	2	2	1	0	0
6	5	0	4	1	1	1	1	2	0	0	0
6	5	0	2	0	1	1	1	2	0	0	0
.	.	.	.	0	3	0	1	2	0	.	.
6	5	0	2	1	1	1	2	2	0	0	0
6	5	0	2	0	1	1	1	2	0	0	0
6	5	0	2	0	1	1	1	2	1	0	0
6	5	0	2	0	3	1	1	2	0	0	0
.	.	.	.	0	3	0	2	2	0	.	.
10	8	1	6	0	0	1	1	2	1	1	1
6	5	0	2	1	3	1	1	2	0	0	0
.	.	.	.	0	3	1	2	2	0	.	.
6	5	0	2	0	3	0	2	2	0	0	0
.	.	.	.	0	3	1	2	2	.	.	.
6	5	0	2	0	3	1	2	2	0	0	0
6	13	0	3	0	3	1	2	2	0	0	0
.	.	.	.	0	3	0	1	2	0	.	.
8	5	0	6	0	0	1	2	2	0	0	0
.	.	.	.	0	0	0	.	2	.	.	.
.	.	.	.	0	1	0	3	2	1	.	.
6	5	0	2	0	3	1	2	2	0	0	0
6	5	0	2	0	1	0	2	2	0	0	0
6	5	0	2	0	0	1	1	2	1	0	0
6	6	0	4	0	1	1	2	2	0	0	0
7	5	0	7	0	3	1	1	3	1	0	0
6	5	0	2	0	3	1	1	3	1	0	0
6	5	0	.	0	1	1	2	3	0	0	0
.	.	.	.	0	1	1	2	3	1	.	.
8	5	0	8	1	1	1	1	3	0	0	0
6	5	1	2	0	3	1	1	3	0	1	1
6	9	0	2	1	2	1	1	3	0	0	0
17	5	0	4	0	2	1	3	3	0	0	0
.	.	.	.	0	0	1	2	3	0	.	.
8	5	0	2	0	1	0	1	3	0	0	0
6	5	0	2	0	3	1	2	3	0	0	0
.	.	.	.	0	1	1	1	3	0	.	.
6	5	0	2	0	3	1	1	3	0	0	0
6	5	0	2	0	1	1	1	3	0	0	0
7	5	0	2	0	3	1	2	3	0	0	0
6	5	0	6	0	3	1	1	3	0	0	0
6	5	0	2	0	3	1	2	3	0	0	0
6	5	0	2	0	0	1	3	3	0	0	0
12	5	0	2	0	3	1	2	3	0	0	0
6	5	0	.	0	3	1	2	3	1	0	0
7	5	0	2	0	3	0	2	3	0	0	0
8	10	0	5	0	1	0	.	3	1	0	0
6	5	0	4	0	3	1	1	3	0	0	0
6	10	0	8	0	1	0	2	3	1	0	0
.	.	.	.	0	3	1	2	3	1	.	.
6	5	0	2	0	2	1	1	3	1	0	0
7	5	0	2	1	1	0	1	3	0	0	0
10	5	1	8	0	3	1	2	3	1	0	2
.	.	.	.	0	3	0	1	3	0	.	.
.	.	.	.	0	3	1	1	3	1	.	.
6	5	0	2	0	1	1	2	3	0	0	0
6	5	0	2	0	3	1	1	3	0	0	0
.	.	.	.	0	0	1	2	3	1	.	.
7	12	0	2	0	0	1	2	3	0	0	0
6	6	1	4	0	0	1	1	3	1	0	2
14	10	1	8	0	3	1	2	3	1	0	2
.	.	.	.	0	1	1	.	3	1	.	.
.	.	.	.	0	1	1	2	3	0	.	.
25	.	0	4	0	3	1	1	3	1	0	0
.	.	.	.	0	3	1	2	3	0	.	.
.	.	.	.	0	3	1	2	3	1	.	.
6	5	1	2	0	3	1	1	3	0	0	.
.	.	.	.	1	1	1	1	3	0	.	.
6	5	0	.	0	3	1	2	3	1	0	0
.	.	.	.	0	3	1	2	3	1	.	.
6	5	0	7	0	3	1	1	3	0	0	0
6	5	0	2	0	3	1	2	3	0	0	0
6	5	0	2	0	3	1	2	3	0	0	0
.	.	.	.	0	0	1	2	3	.	.	.
6	5	0	2	0	1	1	2	3	0	0	0
6	5	0	2	1	3	1	1	3	0	0	0
6	5	0	2	0	3	1	2	3	0	0	0
.	.	.	.	1	1	1	2	3	0	.	.
6	5	0	2	0	1	1	2	3	.	0	0
6	5	0	2	0	3	1	1	3	0	0	0
7	5	0	2	0	1	1	2	3	0	0	0
.	.	.	.	0	3	1	3	3	1	.	.
6	5	0	2	0	3	1	2	3	0	0	0
.	.	.	.	0	2	1	2	3	1	.	.
6	5	0	2	0	0	1	1	3	1	0	0
7	5	0	5	0	3	1	1	3	0	0	0
6	5	0	2	0	3	1	1	3	0	0	0
8	5	0	4	0	1	1	1	3	0	0	0
10	5	0	2	0	3	1	2	3	0	0	0
6	5	0	2	0	1	1	1	3	0	0	0
6	5	0	4	0	3	1	1	3	1	0	0
14	5	0	2	0	1	1	1	3	0	0	0
6	5	0	2	0	1	1	2	3	0	0	0
6	5	0	3	0	1	1	2	3	1	0	0
.	.	.	.	0	3	1	1	3	0	.	.
6	12	0	4	0	3	1	1	3	0	0	0
7	7	0	5	0	2	1	2	3	1	0	0
6	5	0	2	0	3	1	2	3	0	0	0
6	5	0	2	0	1	1	2	3	0	0	0
.	.	.	.	0	1	1	1	3	0	.	.
6	5	0	2	0	3	1	1	3	0	0	0
6	5	0	2	0	3	1	1	3	0	0	0
.	.	.	.	0	1	0	2	3	0	.	.
.	.	.	.	0	3	1	1	4	1	.	.
6	5	0	2	0	2	1	1	4	0	0	0
7	5	0	2	1	3	1	1	4	1	0	0
6	5	1	3	1	3	1	2	4	0	1	1
.	.	.	.	0	3	1	.	4	0	.	.
9	7	1	4	0	3	1	1	4	1	0	.
6	5	0	2	0	3	1	1	4	0	0	0
6	5	0	2	0	3	1	1	4	0	0	0
7	6	1	3	0	0	1	2	4	1	0	2
6	5	0	2	1	1	1	1	4	0	0	0
6	5	0	2	0	1	1	2	4	0	0	0
6	5	0	2	0	3	1	2	4	0	0	0
6	5	0	4	0	3	1	1	4	1	0	0
6	5	0	2	0	3	1	2	4	0	0	0
6	5	0	2	1	1	1	1	4	0	0	0
.	.	.	.	1	2	1	1	4	1	.	.
6	5	0	2	0	1	1	2	4	1	0	0
6	5	0	2	0	3	1	2	4	0	0	0
6	5	0	2	0	2	1	1	4	0	0	0
10	6	1	7	1	3	1	1	4	1	1	1
7	5	0	2	0	1	1	2	4	0	0	0
7	5	0	2	1	3	1	1	4	0	0	0
6	5	0	2	1	1	1	2	4	1	0	0
6	6	0	4	0	3	1	2	4	0	0	0
7	5	0	3	0	3	0	1	4	1	0	0
.	.	.	.	0	3	1	1	4	0	.	.
11	5	0	2	0	3	1	2	4	0	0	0
6	5	0	4	0	3	1	1	4	0	0	0
6	8	0	2	1	1	1	1	4	1	0	0
6	5	0	3	0	3	1	2	4	0	0	0
6	5	0	2	0	2	1	2	4	1	0	0
6	5	0	6	0	3	1	1	4	0	0	0
10	14	1	6	0	1	1	.	4	1	0	2
6	5	0	6	0	1	1	1	4	1	0	0
6	8	0	2	0	3	1	1	4	1	0	0
6	5	0	2	0	1	1	1	4	1	0	0
6	8	0	5	0	1	1	2	4	0	0	0
.	.	.	.	0	3	1	2	4	0	.	.
6	5	0	2	0	3	1	1	4	0	0	0
.	.	.	.	0	3	1	2	4	0	.	.
6	7	0	5	0	1	1	2	4	0	0	0
6	5	0	4	0	3	1	1	4	0	0	0
6	11	0	8	1	3	1	1	4	0	0	0
6	5	0	4	0	1	1	.	4	0	0	0
18	6	0	8	1	0	0	2	4	1	0	0
6	5	0	2	0	3	0	3	4	0	0	0
6	5	0	2	0	2	1	2	4	0	0	0
6	5	0	3	0	3	1	1	4	1	0	0
6	5	0	4	0	3	0	1	4	1	0	0
6	5	0	2	0	3	1	3	4	0	0	0
17	6	0	6	0	1	1	2	4	1	0	0
6	5	0	2	0	3	1	2	4	0	0	0
6	5	0	2	0	3	1	1	4	0	0	0
6	5	0	8	0	3	1	2	4	0	0	0
6	5	0	2	0	3	1	1	4	0	0	0
6	5	0	3	0	3	1	1	4	0	0	0
7	5	0	2	0	1	1	1	4	1	0	0
6	.	0	.	1	1	1	1	4	0	0	0
8	5	0	2	0	3	1	2	4	0	0	0
6	5	0	2	0	3	1	1	4	0	0	0
7	8	0	2	0	3	1	2	4	1	0	0
6	5	0	2	0	2	1	1	4	1	0	0
6	5	0	2	0	3	1	2	4	1	0	0
6	5	0	2	0	3	1	1	4	0	0	0
6	5	1	2	0	1	1	.	4	0	0	.
6	5	0	2	0	3	1	2	4	0	0	0
6	5	0	3	0	1	1	1	4	1	0	0
6	.	.	.	1	2	1	1	4	0	.	.
6	5	0	2	0	3	1	2	4	0	0	0
6	5	0	8	0	3	1	2	4	0	0	0
6	5	0	2	0	3	0	.	4	.	0	0
6	5	0	2	0	3	1	1	4	0	0	0
7	5	0	2	0	3	1	2	4	0	0	0
6	5	0	2	0	0	1	2	4	0	0	0
6	5	0	4	0	3	0	1	4	1	0	0
6	5	0	2	0	2	1	1	4	0	0	0
6	5	0	6	0	3	1	2	4	0	0	0
6	5	0	2	0	3	1	1	4	0	0	0
.	17	0	.	0	1	1	2	4	0	0	0
6	5	0	2	0	1	1	2	4	0	0	0
6	5	0	2	0	3	1	1	4	1	0	0
6	5	0	2	0	3	1	2	4	0	0	0
6	5	0	2	0	3	0	2	4	0	0	0
6	6	0	2	0	0	1	1	4	0	0	0
6	5	0	3	0	3	1	2	4	1	0	0
6	5	0	2	.	0	1	1	4	1	0	0
6	5	0	2	0	3	1	2	4	0	0	0
6	5	0	2	1	1	0	1	4	1	0	0
.	.	.	.	1	3	1	1	4	0	.	.
.	.	.	.	0	3	1	1	4	0	.	.
.	.	.	.	1	1	1	1	4	0	.	.
6	6	0	2	0	0	1	1	4	0	0	0
14	5	0	2	0	3	1	2	4	1	0	0
7	5	1	2	0	1	1	2	4	0	1	1
6	5	0	2	1	2	1	1	4	1	0	0
6	5	0	4	0	3	1	1	4	0	0	0
7	5	0	6	0	1	1	2	4	1	0	0
6	5	0	2	0	1	1	1	4	1	0	0
.	.	.	.	0	3	1	1	4	1	.	.
7	5	0	5	1	0	1	1	4	0	0	0
6	5	0	2	0	3	1	2	4	0	0	0
6	5	0	2	0	3	1	2	4	0	0	0
6	5	0	4	0	3	1	1	4	0	0	0
6	5	0	2	0	3	1	1	4	1	0	0
6	5	0	2	0	3	1	2	4	0	0	0
6	5	0	2	0	1	1	1	4	0	0	0
6	5	0	2	0	3	1	2	4	0	0	0
6	5	0	2	1	3	1	2	4	1	0	0
6	5	0	2	0	3	1	2	4	0	0	0
6	5	0	2	0	3	1	1	4	1	0	0
6	5	0	2	0	3	1	1	4	0	0	0
6	5	0	2	0	3	1	1	4	0	0	0
6	5	0	2	0	3	1	2	4	1	0	0
6	5	0	2	1	1	1	1	4	0	0	0
6	5	0	2	0	0	1	2	4	0	0	0
9	5	0	4	1	2	1	1	4	1	0	0
6	5	0	2	0	3	1	2	4	0	0	0
6	5	0	5	0	3	1	1	4	1	0	0
6	5	0	2	0	3	1	2	4	0	0	0
6	5	0	2	0	3	1	1	4	1	0	0
6	5	0	2	0	3	1	1	4	1	0	0
6	5	0	3	0	1	0	2	4	0	0	0
6	5	0	2	0	3	1	1	4	0	0	0
6	5	0	2	1	3	1	1	4	0	0	0
6	5	0	4	0	0	0	1	4	0	0	0
.	.	.	.	0	2	0	2	4	0	.	.
6	5	0	2	0	1	1	1	4	1	0	0
6	5	0	2	0	3	1	1	4	1	0	0
.	.	.	.	0	0	1	2	4	0	.	.
.	.	.	.	0	0	1	2	4	1	.	.
6	5	0	2	0	0	1	1	4	1	0	0
8	6	0	5	1	1	1	1	4	0	0	0
7	5	0	2	0	3	1	2	4	0	0	0
12	5	0	5	0	3	0	2	4	0	0	0
6	5	0	2	0	1	1	2	4	1	0	0
.	.	.	.	0	3	1	2	4	1	.	.
6	5	0	2	0	3	1	2	4	0	0	0
6	7	0	2	0	1	1	1	4	0	0	0
7	5	0	2	0	3	1	2	4	1	0	0
6	5	0	2	0	3	1	2	4	1	0	0
6	5	0	2	0	3	1	1	4	0	0	0
7	6	0	2	0	1	1	2	4	0	0	0
6	5	0	2	0	1	1	1	4	0	0	0
6	5	0	2	0	1	0	2	4	0	0	0
.	.	.	.	0	3	1	2	4	0	.	.
6	5	0	2	0	3	1	1	4	0	0	0
6	5	0	2	1	3	1	2	4	0	0	0
6	5	0	8	0	3	1	2	4	0	0	0
8	5	0	2	0	0	1	2	5	0	0	0
6	5	0	2	1	2	1	2	5	1	0	0
20	6	0	7	0	0	1	2	5	1	0	0
.	.	.	.	0	3	1	2	5	0	.	.
6	5	0	2	0	0	1	1	5	1	0	0
6	5	0	2	0	3	1	1	5	0	0	0
.	.	.	.	0	3	1	1	5	1	.	.
9	5	0	2	0	3	1	1	5	1	0	0
6	5	0	2	0	3	1	1	5	0	0	0
6	5	0	2	0	3	1	2	5	0	0	0
6	9	0	2	0	1	1	2	5	1	0	0
7	8	0	4	0	2	1	2	5	1	0	0
6	6	0	4	0	1	1	2	5	0	0	0
6	11	0	2	0	0	1	1	5	1	0	0
6	5	0	6	0	3	1	1	5	0	0	0
.	.	.	.	0	0	1	1	5	1	.	.
.	.	.	.	0	3	1	1	5	0	.	.
6	5	0	2	0	3	1	1	5	0	0	0
.	.	.	.	0	1	1	2	5	0	.	.
6	5	0	2	0	3	1	1	5	0	0	0
6	5	0	2	0	0	0	2	5	0	0	0
6	5	0	2	0	0	1	1	5	1	0	0
6	5	1	2	0	1	1	2	5	0	1	1
6	5	0	2	0	3	1	2	5	0	0	0
7	5	0	2	0	1	1	2	5	0	0	0
6	5	0	2	1	3	1	1	5	1	0	0
.	.	.	.	0	3	1	2	5	1	.	.
6	5	0	2	0	1	1	1	5	1	0	0
6	5	0	2	0	1	0	2	5	0	0	0
6	5	0	2	1	1	1	2	5	0	0	0
.	.	.	.	0	3	1	2	5	0	.	.
7	5	0	2	0	3	0	2	5	0	0	0
10	5	0	2	0	3	1	2	5	0	0	0
12	7	1	8	0	0	1	2	5	0	0	2
.	.	.	.	0	2	1	2	5	1	.	.
6	5	0	2	1	2	1	1	5	0	0	0
9	5	0	2	0	1	1	2	5	0	0	0
6	5	0	2	0	1	1	1	5	0	0	0
7	6	0	2	0	3	1	1	5	1	0	0
6	5	0	2	0	3	1	1	5	0	0	0
6	5	0	2	0	3	1	2	5	1	0	0
6	5	1	2	0	3	1	2	5	0	1	1
6	5	0	2	0	3	1	1	5	0	0	0
7	5	0	2	0	0	1	2	5	0	0	0
.	.	.	.	0	3	1	1	5	0	.	.
6	5	0	2	0	1	1	2	5	0	0	0
6	5	0	2	0	3	1	2	5	0	0	0
6	5	0	2	0	3	1	2	5	0	0	0
6	5	0	2	0	3	1	2	5	0	0	0
6	5	0	2	0	3	1	2	5	1	0	0
6	5	0	2	0	3	1	1	5	0	0	0
6	5	0	2	0	1	1	1	5	0	0	0
6	5	0	2	0	3	1	2	5	0	0	0
6	5	0	2	0	1	1	1	5	0	0	0
6	5	0	2	0	3	1	1	5	0	0	0
6	5	0	2	0	3	1	1	5	1	0	0
7	5	0	2	0	3	1	2	5	1	0	0
6	5	0	2	1	3	1	2	5	0	0	0
6	.	1	.	0	1	1	2	5	1	0	2
6	6	0	4	0	0	1	2	5	1	0	0
6	5	0	2	0	3	1	1	5	0	0	0
.	.	.	.	1	3	1	1	5	1	.	.
6	5	0	2	1	1	1	1	5	0	0	0
6	5	0	2	0	1	1	1	5	1	0	0
6	6	0	2	0	1	1	1	5	1	0	0
.	.	.	.	0	1	0	1	5	0	.	.
6	5	0	2	0	3	1	1	5	0	0	0
.	.	.	.	0	1	1	2	6	1	.	.
6	5	0	3	0	1	1	2	6	1	0	0
6	5	0	7	0	1	1	1	6	1	0	0
.	.	.	.	0	3	1	2	6	1	.	.
.	.	.	.	0	1	1	1	6	0	.	.
6	5	0	2	0	3	1	1	6	0	0	0
6	5	0	2	0	3	1	.	6	0	0	0
7	12	0	8	1	1	1	1	6	1	0	0
6	5	0	2	0	0	1	2	6	0	0	0
.	.	.	.	0	3	1	1	6	1	.	.
6	5	0	2	0	3	1	1	6	0	0	0
.	.	.	.	0	3	1	2	6	1	.	.
6	11	0	6	0	0	1	2	6	1	0	0
.	.	.	.	0	0	0	2	6	0	.	.
6	5	0	3	1	1	1	1	6	1	0	0
7	5	0	3	0	3	1	1	6	0	0	0
6	5	0	2	0	3	0	1	6	0	0	0
7	5	0	2	0	3	1	1	6	1	0	0
6	6	0	6	1	3	1	2	6	0	0	0
6	5	0	2	0	2	0	2	6	1	0	0
.	.	.	.	0	3	1	2	6	0	.	.
.	.	.	.	0	3	1	2	6	1	.	.
.	.	.	.	0	0	1	2	6	0	.	.
6	5	0	2	0	3	1	2	6	0	0	0
6	5	0	2	.	0	1	1	6	.	0	0
6	5	0	2	0	3	1	1	6	0	0	0
6	5	0	2	0	3	1	2	6	0	0	0
6	5	0	3	0	2	1	1	6	0	0	0
6	5	0	4	0	1	1	.	6	1	0	0
6	5	0	2	1	3	1	2	6	0	0	0
6	5	0	3	0	3	1	2	6	0	0	0
7	5	0	6	0	3	1	1	6	1	0	0
10	5	0	4	0	0	1	2	6	0	0	0
.	.	.	.	0	1	1	1	6	.	.	.
.	.	.	.	0	1	1	2	6	1	.	.
6	5	0	2	0	3	1	1	6	0	0	0
6	5	0	2	0	0	1	1	6	0	0	0
6	5	0	2	1	1	1	1	6	0	0	0
.	.	.	.	0	1	1	2	6	0	.	.
6	5	0	4	0	3	1	2	6	1	0	0
6	5	0	2	0	3	1	1	6	1	0	0
.	.	.	.	0	2	1	2	6	1	.	.
6	5	0	4	0	0	1	2	6	1	0	0
6	5	0	2	0	1	1	2	6	0	0	0
6	9	0	2	0	3	1	2	6	1	0	0
6	5	0	2	0	3	1	2	6	0	0	0
6	5	0	2	0	1	1	2	6	1	0	0
14	6	0	6	0	3	1	2	6	0	0	0
6	5	0	2	0	3	1	1	6	1	0	0
.	.	.	.	0	3	0	2	6	1	.	.
6	5	0	2	0	3	1	1	6	1	0	0
11	5	1	5	1	3	1	3	6	0	1	1
.	.	.	.	1	1	1	2	6	1	.	.
6	5	0	2	1	3	1	1	6	1	0	0
6	5	0	2	0	3	1	1	6	0	0	0
15	12	0	6	0	3	1	2	6	0	0	0
6	10	0	4	0	3	1	3	6	0	0	0
12	15	1	8	0	3	1	3	6	1	1	1
11	6	0	7	0	3	0	2	6	0	0	0
6	5	0	2	0	3	1	1	6	0	0	0
6	5	0	2	1	3	1	1	6	0	0	0
15	10	1	6	1	3	0	2	6	1	1	1
6	5	0	2	0	3	1	1	6	0	0	0
6	5	0	2	0	1	0	1	6	1	0	0
7	5	0	5	0	1	0	1	6	0	0	0
6	5	0	2	1	3	1	2	6	0	0	0
8	5	0	2	0	3	1	2	6	0	0	0
6	5	0	3	0	3	1	2	6	0	0	0
6	5	0	2	0	1	1	2	6	0	0	0
6	5	0	2	0	1	1	2	6	0	0	0
7	5	0	2	0	3	1	.	6	0	0	0
7	8	1	2	0	1	1	1	6	0	0	.
6	5	0	2	0	3	1	2	6	0	0	0
6	5	0	2	0	1	1	2	6	0	0	0
6	5	0	2	0	1	1	2	6	1	0	0
6	6	0	4	1	3	1	1	6	1	0	0
6	5	0	2	0	3	1	1	6	0	0	0
6	9	0	2	1	1	1	3	6	0	0	0
6	5	0	4	0	1	1	2	6	1	0	0
6	5	0	4	0	3	1	2	6	1	0	0
.	.	.	.	0	3	1	1	6	0	.	.
6	5	0	2	0	3	1	1	6	0	0	0
6	5	0	6	0	1	1	1	6	1	0	0
6	5	0	2	0	3	1	2	6	0	0	0
9	7	1	7	1	3	1	1	6	1	1	1
6	5	0	2	0	3	1	2	6	0	0	0
6	5	0	2	0	2	1	2	6	1	0	0
6	5	0	2	0	3	1	1	6	0	0	0
6	5	0	2	0	3	1	1	6	0	0	0
6	5	0	3	0	1	1	2	6	0	0	0
6	5	0	2	0	1	0	2	6	0	0	0
6	5	0	2	1	1	1	2	6	0	0	0
6	5	0	2	0	3	1	2	6	0	0	0
6	5	0	2	0	3	1	2	6	0	0	0
7	5	0	2	0	3	1	2	6	0	0	0
7	5	0	2	1	0	0	1	6	1	0	0
6	5	0	2	0	3	1	2	6	0	0	0
6	5	0	2	0	1	1	1	6	1	0	0
6	5	0	2	0	3	1	1	6	1	0	0
7	5	0	4	1	3	1	2	6	0	0	0
6	5	0	2	1	3	1	.	6	0	0	0
6	5	0	2	0	3	1	2	6	0	0	0
7	5	0	6	1	0	1	.	6	0	0	0
11	5	1	4	0	3	1	2	6	1	0	.
6	5	0	2	0	3	1	2	6	0	0	0
11	5	0	6	0	0	1	2	6	0	0	0
.	.	.	.	0	1	0	2	6	0	.	.
6	5	0	2	1	3	1	2	6	0	0	0
6	5	0	2	0	3	1	1	6	0	0	0
6	5	0	2	0	3	1	1	6	0	0	0
.	.	.	.	0	2	1	2	6	1	.	.
6	5	0	2	1	1	1	2	6	1	0	0
6	5	0	6	0	1	1	1	6	0	0	0
6	5	1	2	0	0	0	2	6	0	1	1
6	5	0	2	0	3	1	2	6	0	0	0
7	5	0	2	0	0	1	2	6	0	0	0
.	.	.	.	0	0	0	2	6	0	.	.
6	19	0	2	0	3	1	1	6	1	0	0
7	5	0	2	0	3	1	3	6	0	0	0
8	14	1	6	1	3	1	2	6	1	1	1
6	5	0	2	0	2	1	3	6	0	0	0
7	5	0	2	0	3	1	2	6	0	0	0
6	5	0	2	0	1	1	1	6	1	0	0
6	5	0	4	0	3	1	1	6	1	0	0
6	6	0	2	0	3	1	1	6	1	0	0
7	5	0	2	0	3	1	1	6	0	0	0
6	5	0	2	0	3	1	1	6	0	0	0
6	5	0	2	0	3	1	1	6	1	0	0
6	5	0	2	0	3	1	2	6	0	0	0
6	5	0	2	1	1	1	1	6	0	0	0
6	7	0	5	0	1	1	2	6	0	0	0
6	5	0	2	0	3	0	2	6	0	0	0
.	.	.	.	0	0	1	1	6	0	.	.
6	5	0	2	0	1	1	1	6	0	0	0
7	5	0	2	0	1	1	1	6	1	0	0
.	.	.	.	0	1	1	2	6	0	.	.
6	5	0	2	0	3	1	2	6	0	0	0
6	5	0	2	0	2	1	2	6	1	0	0
.	.	.	.	1	1	1	2	6	1	.	.
.	.	.	.	0	3	1	2	6	1	.	.
7	6	0	2	0	1	1	2	6	0	0	0
6	7	0	6	1	1	1	2	6	1	0	0
6	5	0	2	0	1	1	2	6	0	0	0
6	12	0	2	1	1	0	.	6	0	0	0
6	5	0	2	0	1	1	2	6	0	0	0
6	5	0	2	0	3	1	2	6	0	0	0
10	10	0	5	0	2	1	3	6	1	0	0
.	.	.	.	0	1	1	.	7	0	.	.
6	10	0	4	0	1	1	1	7	1	0	0
6	5	0	2	0	1	1	1	7	1	0	0
6	5	0	2	0	3	1	2	7	0	0	0
9	6	0	4	0	3	0	2	7	1	0	0
6	5	0	6	0	3	1	2	7	1	0	0
8	5	0	5	0	3	1	2	7	0	0	0
.	.	.	.	0	0	0	2	7	0	.	.
.	.	.	.	0	1	1	1	7	0	.	.
.	.	.	.	0	0	1	1	7	0	.	.
6	5	0	2	0	0	1	1	7	0	0	0
6	5	0	2	0	1	1	2	7	0	0	0
.	.	.	.	0	1	1	1	7	1	.	.
6	5	0	2	0	3	1	2	7	0	0	0
7	5	0	2	0	3	1	2	7	1	0	0
21	11	0	5	1	3	1	2	7	0	0	0
6	5	0	2	0	3	1	1	7	0	0	0
6	5	0	2	0	3	1	1	7	1	0	0
7	5	0	2	0	3	1	2	7	1	0	0
6	5	0	2	0	0	1	1	7	0	0	0
6	5	0	2	0	3	1	1	7	1	0	0
.	.	.	.	0	3	1	1	7	.	.	.
.	.	.	.	0	3	1	2	7	0	.	.
7	9	0	4	.	3	1	1	7	0	0	0
6	10	0	2	0	2	1	1	7	0	0	0
6	5	0	2	0	3	1	2	7	0	0	0
6	5	0	2	0	2	1	1	7	0	0	0
6	5	0	2	0	2	1	2	7	0	0	0
9	5	0	2	0	1	1	1	7	1	0	0
.	.	.	.	0	2	1	1	7	1	.	.
.	.	.	.	0	3	1	2	7	0	.	.
6	10	0	5	0	3	1	1	7	1	0	0
6	5	0	2	0	1	1	1	7	0	0	0
9	8	0	2	0	1	1	2	7	0	0	0
16	11	1	2	0	0	1	2	7	0	0	2
.	.	.	.	0	1	1	1	7	0	.	.
.	.	.	.	0	1	1	1	7	0	.	.
6	5	0	4	0	3	1	2	7	1	0	0
6	9	1	3	0	2	1	3	7	1	1	1
.	.	.	.	0	0	1	.	7	0	.	.
6	5	0	5	0	3	1	1	7	0	0	0
6	5	0	8	0	3	1	2	7	1	0	0
6	5	0	2	0	1	1	1	7	0	0	0
.	.	.	.	0	0	1	2	7	0	.	.
.	.	.	.	0	3	1	2	7	0	.	.
8	6	0	2	0	1	1	1	7	0	0	0
13	.	1	2	0	3	1	2	7	0	1	1
6	5	0	4	0	0	1	2	7	1	0	0
10	5	1	2	1	1	1	1	7	1	0	.
6	8	0	2	0	3	1	2	7	0	0	0
6	5	0	2	0	3	1	2	7	1	0	0
6	5	0	2	0	3	1	2	7	0	0	0
8	10	1	8	1	3	1	1	7	1	1	1
6	5	0	2	0	3	0	.	7	0	0	0
6	7	0	4	0	3	1	2	7	1	0	0
6	5	0	2	0	0	1	2	7	0	0	0
6	5	0	2	0	0	1	.	7	0	0	0
.	.	.	.	0	1	1	2	7	1	.	.
12	5	1	8	0	0	1	2	7	1	0	2
6	19	1	6	0	0	0	1	7	1	1	1
.	5	0	2	0	1	1	.	7	1	0	0
.	.	.	.	0	3	0	1	7	1	.	.
.	.	.	.	0	3	0	2	7	1	.	.
6	5	0	2	0	2	1	.	7	.	0	0
6	5	0	2	0	3	0	2	7	0	0	0
6	5	0	2	0	3	1	2	7	1	0	0
6	5	0	2	0	3	1	.	7	0	0	0
6	5	0	4	0	3	1	1	7	1	0	0
6	5	0	2	0	3	1	2	7	0	0	0
7	5	0	7	1	0	0	3	7	1	0	0
6	6	0	2	0	3	1	1	7	1	0	0
6	5	0	5	0	3	1	1	7	0	0	0
6	5	0	2	0	0	0	1	7	0	0	0
6	5	0	2	0	1	1	2	7	1	0	0
6	5	0	.	0	1	0	1	7	1	0	0
6	5	0	2	0	3	1	3	7	0	0	0
6	5	0	4	1	3	0	1	7	1	0	0
6	5	0	2	0	1	1	1	7	0	0	0
6	5	0	3	0	0	1	2	7	0	0	0
.	.	.	.	0	3	1	1	7	1	.	.
6	5	0	2	0	0	1	2	7	0	0	0
6	5	0	2	0	0	0	2	7	0	0	0
6	5	0	2	0	3	1	1	7	0	0	0
6	5	0	2	0	2	1	.	7	0	0	0
6	5	0	2	0	1	0	1	7	0	0	0
.	.	.	.	1	1	1	2	7	1	.	.
12	10	0	8	0	0	1	2	7	0	0	0
.	.	.	.	0	3	0	2	7	0	.	.
.	.	.	.	0	1	0	1	7	0	.	.
7	5	0	3	0	3	1	1	7	0	0	0
6	7	1	6	0	1	1	3	7	0	0	.
6	5	0	2	0	1	1	2	7	0	0	0
9	5	0	2	1	1	1	1	7	1	0	0
6	5	0	2	1	1	1	2	7	0	0	0
9	5	0	2	0	1	1	2	7	0	0	0
6	5	0	4	1	3	1	2	7	1	0	0
6	5	0	2	0	3	1	1	7	0	0	0
.	.	.	.	0	1	1	2	7	1	.	.
6	5	0	2	0	1	1	2	7	0	0	0
6	5	0	2	0	3	1	2	7	0	0	0
6	5	0	2	0	3	1	1	7	1	0	0
6	5	0	2	0	2	1	2	7	0	0	0
.	.	.	.	1	1	1	2	7	1	.	.
6	5	0	8	1	3	1	1	7	1	0	0
6	5	0	4	0	2	1	1	7	0	0	0
12	7	0	4	1	1	1	2	7	0	0	0
11	8	1	2	0	3	1	2	7	1	0	.
6	5	0	3	0	0	1	2	7	0	0	0
6	7	0	4	1	2	1	2	7	0	0	0
7	6	0	2	0	3	1	2	7	0	0	0
6	5	0	2	0	3	1	1	7	1	0	0
8	5	0	5	0	1	0	2	7	0	0	0
6	5	0	2	0	1	1	2	7	0	0	0
8	5	1	8	0	0	1	2	7	0	0	2
6	5	0	2	0	1	1	1	7	0	0	0
8	5	0	5	0	3	1	1	7	0	0	0
6	5	0	2	0	3	1	.	7	0	0	0
6	5	0	2	0	3	1	2	7	1	0	0
6	5	0	2	0	1	1	2	7	0	0	0
6	5	0	2	0	1	0	2	7	1	0	0
8	5	0	2	0	1	1	2	7	0	0	0
.	.	.	.	0	3	1	2	7	1	.	.
.	.	.	.	0	0	1	2	7	0	.	.
6	8	0	2	0	3	1	2	7	0	0	0
.	.	.	.	0	1	0	.	8	1	.	.
.	.	.	.	0	0	0	1	8	1	.	.
6	5	0	2	0	1	1	1	8	0	0	0
6	5	0	2	1	1	1	1	8	1	0	0
6	5	0	8	0	1	1	1	8	0	0	0
9	5	1	6	1	3	1	2	8	0	1	1
6	5	0	2	0	3	1	1	8	0	0	0
7	7	0	4	0	3	1	2	8	1	0	0
7	8	0	5	0	1	1	1	8	0	0	0
.	.	.	.	0	3	1	2	8	0	.	.
6	5	0	2	0	0	1	1	8	1	0	0
6	5	0	2	0	3	1	2	8	0	0	0
6	5	0	7	0	1	1	2	8	1	0	0
.	.	.	.	0	2	1	2	8	1	.	.
6	5	0	6	0	3	1	2	8	1	0	0
6	5	0	2	0	3	1	2	8	0	0	0
9	5	1	2	0	1	0	2	8	0	0	2
6	7	0	3	0	3	1	2	8	0	0	0
7	5	0	4	1	2	1	1	8	1	0	0
6	5	0	2	0	3	1	1	8	0	0	0
10	9	1	5	1	1	1	2	8	1	1	1
6	6	0	4	0	1	1	2	8	0	0	0
7	5	0	4	0	2	1	2	8	1	0	0
.	.	.	.	0	1	1	1	8	1	.	.
6	7	0	2	0	0	1	2	8	1	0	0
6	5	0	2	0	3	1	2	8	0	0	0
13	13	1	2	0	3	0	2	8	0	0	2
6	5	0	2	0	0	1	2	8	0	0	0
.	.	.	.	0	1	1	1	8	1	.	.
6	5	0	3	0	2	1	2	8	0	0	0
7	7	0	5	0	3	1	2	8	1	0	0
6	7	0	4	0	3	1	2	8	0	0	0
6	5	0	2	0	3	1	2	8	0	0	0
7	6	1	8	1	3	1	2	8	0	1	1
7	5	0	5	0	1	1	2	8	1	0	0
6	7	0	2	0	0	1	2	8	1	0	0
6	5	0	2	0	1	0	1	8	0	0	0
6	11	0	4	1	3	1	2	8	1	0	0
6	5	0	2	0	3	1	1	8	0	0	0
7	.	0	.	0	0	0	1	8	.	0	0
6	5	0	4	0	1	1	1	8	0	0	0
8	5	0	.	0	2	0	2	8	1	0	0
6	5	0	2	0	1	0	2	8	0	0	0
6	5	1	.	0	1	0	2	8	0	1	1
6	5	0	2	0	3	1	2	8	0	0	0
.	.	.	.	0	2	1	1	8	0	.	.
6	6	0	2	0	3	1	1	8	1	0	0
16	8	0	6	1	3	1	2	8	1	0	0
6	20	0	2	0	1	1	.	8	0	0	0
6	5	0	2	0	1	0	1	8	1	0	0
11	6	1	4	1	3	1	2	8	0	1	1
6	5	0	2	0	1	1	1	8	0	0	0
6	5	0	2	0	2	1	1	8	1	0	0
8	5	0	4	1	1	1	1	8	1	0	0
6	5	0	2	0	0	1	2	8	0	0	0
6	5	0	2	0	3	1	2	8	0	0	0
.	.	.	.	0	1	1	2	8	0	.	.
7	8	1	5	0	1	0	2	8	1	0	2
10	6	0	2	0	1	1	2	8	0	0	0
8	5	0	5	0	1	1	2	8	0	0	0
6	5	0	2	0	3	1	1	8	1	0	0
7	5	0	2	0	1	0	2	8	0	0	0
6	5	0	2	0	1	0	2	8	0	0	0
6	5	0	2	0	1	1	2	8	0	0	0
6	5	0	2	0	2	1	2	8	0	0	0
8	12	1	2	0	0	0	1	8	0	0	2
6	5	0	2	0	3	0	2	8	0	0	0
6	5	0	2	0	3	0	.	8	0	0	0
6	5	0	2	0	3	0	.	8	1	0	0
.	.	.	.	0	2	1	.	8	0	.	.
7	5	0	2	0	1	1	2	8	0	0	0
6	5	0	2	0	1	1	2	8	0	0	0
6	5	0	2	1	1	1	2	8	0	0	0
6	5	0	5	1	1	0	1	8	0	0	0
6	9	0	6	0	1	1	.	8	1	0	0
6	5	0	2	0	1	1	2	8	0	0	0
.	.	.	.	0	3	1	2	8	0	.	.
9	5	1	2	0	3	0	.	8	0	0	.
6	5	0	2	0	3	1	2	8	1	0	0
6	7	0	6	0	3	1	2	8	1	0	0
.	.	.	.	0	1	1	1	8	1	.	.
9	5	0	2	0	2	1	2	8	1	0	0
6	5	0	2	0	1	1	2	8	0	0	0
12	6	0	2	1	3	1	2	8	1	0	0
6	5	0	2	0	1	1	2	8	0	0	0
6	5	0	2	0	3	1	2	8	0	0	0
6	5	0	4	0	3	1	1	8	0	0	0
7	5	0	2	1	3	1	2	8	0	0	0
.	.	.	.	0	1	1	2	8	1	.	.
12	6	0	6	1	3	1	2	8	0	0	0
6	5	0	2	1	3	1	1	8	0	0	0
6	5	0	2	0	3	1	2	8	0	0	0
6	8	1	6	1	3	1	1	8	1	1	1
6	5	0	4	0	0	1	2	8	1	0	0
6	6	0	2	1	1	1	1	8	0	0	0
8	16	0	2	0	1	1	2	8	1	0	0
6	5	0	2	0	3	1	1	8	0	0	0
6	5	0	2	0	2	1	1	8	0	0	0
.	.	.	.	1	1	1	1	8	0	.	.
6	5	0	2	0	3	1	2	8	1	0	0
6	5	0	2	1	3	1	1	8	0	0	0
6	5	0	2	0	3	1	2	8	0	0	0
6	5	0	3	0	1	1	1	8	1	0	0
6	5	0	2	0	3	1	2	8	0	0	0
6	5	0	2	0	3	1	1	8	0	0	0
6	5	0	6	0	1	1	2	8	0	0	0
6	10	0	4	0	1	1	2	8	0	0	0
6	5	0	2	0	3	1	2	8	0	0	0
11	5	0	2	1	2	1	2	8	1	0	0
6	5	0	2	0	3	1	1	8	1	0	0
6	6	0	2	0	0	0	2	8	1	0	0
6	5	0	2	0	3	1	2	8	0	0	0
6	5	0	2	0	1	1	2	8	0	0	0
6	5	0	3	1	1	1	1	8	1	0	0
6	5	0	2	0	0	1	1	8	0	0	0
.	.	.	.	1	1	1	1	9	0	.	.
6	5	0	2	0	0	1	1	9	0	0	0
6	5	0	2	0	0	1	2	9	1	0	0
6	5	0	2	0	0	1	1	9	1	0	0
6	5	0	2	0	3	1	1	9	0	0	0
6	5	0	2	0	3	1	2	9	0	0	0
6	5	0	2	0	1	1	1	9	1	0	0
6	5	0	2	0	1	1	2	9	1	0	0
6	5	0	2	0	1	1	1	9	1	0	0
6	5	0	5	0	3	1	1	9	1	0	0
6	5	0	2	0	3	1	1	9	0	0	0
6	5	0	2	0	3	1	1	9	0	0	0
.	.	.	.	0	1	1	2	9	1	.	.
.	.	.	.	0	3	1	1	9	1	.	.
6	5	0	2	0	1	1	2	9	1	0	0
9	5	0	6	0	3	1	2	9	1	0	0
.	.	.	.	0	0	1	.	9	0	.	.
6	5	0	2	0	3	0	2	9	1	0	0
6	5	0	.	0	3	1	2	9	0	0	0
.	.	.	.	0	2	0	1	9	1	.	.
9	5	0	6	0	1	0	2	9	1	0	0
6	5	0	2	1	3	1	1	9	1	0	0
8	5	1	4	0	3	1	2	9	1	0	2
6	5	0	2	0	3	1	2	9	0	0	0
8	5	0	3	0	2	1	2	9	0	0	0
6	6	0	2	0	1	1	1	9	1	0	0
6	5	0	2	0	3	1	2	9	0	0	0
6	5	0	2	0	0	1	2	9	0	0	0
.	.	.	.	0	0	1	2	9	1	.	.
8	5	0	4	0	3	1	1	9	0	0	0
.	.	.	.	0	3	0	2	9	0	.	.
6	5	0	2	0	0	0	1	9	1	0	0
.	.	.	.	0	0	1	2	9	1	.	.
6	5	0	2	0	3	1	1	9	1	0	0
6	5	0	2	0	3	1	2	9	0	0	0
6	5	1	2	0	3	1	1	9	1	0	.
7	5	0	2	0	0	1	1	9	1	0	0
8	5	1	2	0	3	1	1	9	1	1	1
6	5	0	2	0	3	1	2	9	0	0	0
.	.	.	.	0	0	0	1	9	1	.	.
6	5	0	2	0	1	1	2	9	1	0	0
8	5	0	2	0	3	1	2	9	1	0	0
.	.	.	.	1	1	0	2	9	0	.	.
.	.	.	.	0	1	1	2	9	0	.	.
6	5	0	2	1	1	1	1	9	0	0	0
6	10	0	8	0	3	0	1	9	1	0	0
6	5	0	2	0	3	0	1	9	.	0	0
6	5	0	2	0	0	1	.	9	0	0	0
6	.	0	.	0	3	1	.	9	0	0	0
6	5	0	2	0	0	0	1	9	0	0	0
6	5	0	2	0	3	1	1	9	1	0	0
6	8	1	4	0	1	1	2	9	1	1	1
6	.	0	.	0	1	0	.	9	1	0	0
6	5	0	8	0	2	1	1	9	0	0	0
.	.	.	.	0	2	1	2	9	1	.	.
6	5	0	2	0	3	1	1	9	0	0	0
.	.	.	.	0	1	0	2	9	0	.	.
.	.	.	.	0	3	1	1	9	0	.	.
.	.	.	.	0	3	1	1	9	1	.	.
6	.	0	.	0	3	1	1	9	1	0	0
7	5	0	4	0	0	1	1	9	0	0	0
6	7	1	3	0	3	1	1	9	1	1	1
6	5	1	3	0	1	1	2	9	1	1	1
12	9	1	7	1	3	1	2	9	1	1	1
.	.	.	.	0	3	1	1	9	1	.	.
8	5	0	.	1	1	1	2	9	1	0	0
6	5	0	2	0	3	1	2	9	0	0	0
6	5	0	2	0	1	1	1	9	1	0	0
6	9	0	2	0	1	0	1	9	0	0	0
6	8	0	4	0	3	1	2	9	0	0	0
6	5	0	2	0	1	0	2	9	1	0	0
12	5	1	4	1	3	0	2	9	1	0	2
7	5	1	3	0	3	0	1	9	0	1	1
8	5	1	8	0	1	1	2	9	0	0	.
6	5	0	3	1	3	1	3	9	1	0	0
7	10	0	2	1	2	1	3	9	1	0	0
6	5	0	2	0	1	1	2	9	1	0	0
8	7	0	4	0	1	1	2	9	0	0	0
7	5	0	2	0	3	1	2	9	0	0	0
8	5	0	2	0	1	1	2	9	1	0	0
8	7	1	2	0	3	1	1	9	0	1	1
.	.	.	.	0	0	1	1	9	0	.	.
6	5	0	2	0	2	1	1	9	0	0	0
6	5	0	2	0	1	1	2	9	0	0	0
12	6	0	2	0	3	1	2	9	0	0	0
6	5	0	2	0	2	1	1	9	0	0	0
7	5	0	2	1	3	1	2	9	1	0	0
6	.	0	.	.	1	0	.	9	.	0	0
.	.	.	.	0	3	1	1	9	1	.	.
6	5	0	4	1	3	1	1	9	1	0	0
6	5	0	2	1	0	1	1	9	1	0	0
.	.	.	.	0	1	1	.	9	0	.	.
6	6	0	2	0	1	0	1	9	0	0	0
.	.	.	.	0	0	1	2	9	0	.	.
6	5	0	2	0	1	1	.	9	1	0	0
6	5	0	2	0	1	1	2	9	1	0	0
6	8	0	2	0	0	1	2	9	0	0	0
6	5	0	3	0	3	1	2	9	1	0	0
7	5	1	2	0	1	1	2	9	0	1	1
24	5	0	2	0	0	1	1	9	1	0	0
6	5	0	3	0	3	0	1	9	0	0	0
6	5	0	2	0	3	1	1	9	0	0	0
11	5	1	4	0	3	1	2	9	0	1	1
10	7	1	5	0	1	0	1	9	1	0	2
8	7	1	5	0	3	1	2	9	0	1	1
7	5	1	4	0	0	1	2	9	0	1	1
.	.	.	.	0	3	1	3	9	1	.	.
6	.	0	.	0	1	0	2	9	0	0	0
.	20	0	.	0	3	1	1	9	1	0	0
7	5	0	2	0	1	0	3	9	0	0	0
6	5	0	2	0	3	1	2	9	1	0	0
6	5	0	5	0	2	1	2	9	1	0	0
.	.	.	.	0	0	0	1	9	1	.	.
6	5	0	2	0	3	1	2	9	0	0	0
6	5	0	2	0	3	1	2	9	0	0	0
7	5	0	4	0	2	0	2	9	.	0	0
8	7	0	.	0	2	1	2	9	1	0	0
6	5	0	2	1	2	1	2	9	0	0	0
.	.	.	.	0	3	0	1	9	1	.	.
6	5	0	.	0	1	0	1	9	0	0	0
